# Supplementary material for: Trauma-Informed Design of Supported Housing: A Scoping Review through the Lens of Neuroscience
Source: Int J Environ Res Public Health. 2022 Nov 1;19(21):14279. doi: 10.3390/ijerph192114279 (PMC9658651; doi:10.3390/ijerph192114279)
Supplement: Supplementary file 1 [file ijerph-19-14279-s001.zip]

Archive with 1 entries (1 files):
- ijerph-1896521-supplementary.pdf
